# Supplementary material for: Rapid and Low-Cost Quantification of Adulteration Content in Camellia Oil Utilizing UV-Vis-NIR Spectroscopy Combined with Feature Selection Methods
Source: Molecules. 2023 Aug 8;28(16):5943. doi: 10.3390/molecules28165943 (PMC10458121; doi:10.3390/molecules28165943)
Supplement: Supplementary file 1 [file molecules-28-05943-s001.zip]

Archive with 1 entries (1 files):
- molecules-2512245-supplementary.pdf
